# Supplementary material for: Trophic level drives the host microbiome of soil invertebrates at a continental scale
Source: Microbiome. 2021 Sep 20;9:189. doi: 10.1186/s40168-021-01144-4 (PMC8454154; doi:10.1186/s40168-021-01144-4)
Supplement: Supplementary file 3 — Additional file 2. The detailed information for each sample (e.g. geographic location, sampling date, host classification), and the description of how our soil fauna samples correspond to each of the five fauna samples collected per site. [file 40168_2021_1144_MOESM3_ESM.xlsx]

## Sheet: Sheet1
Sample number	Host group	Host species	Geographic location	Latitude and Longitude	Landuse	δ N15 value	Sampling date			Collected site	Landuse	Sampling replication	Number of collembolan sample	Number of nematode sample	Number of potworm sample	Number of oribatid mite sample	Number of predatory mite sample	Number of earthworm sample	Number of Soil sample
1	Collembolan	Entomobrya unifasciata	Ningbo	121.52E,29.67N	Forest	3.71	2017-10-24			Ningbo	Forest	1	7	1	2	3	3	1	1
2	Collembolan	Entomobrya unifasciata	Ningbo	121.52E,29.67N	Forest	5.12	2017-10-24			Ningbo	Forest	2	7	1	2	3	3	1	1
3	Collembolan	Entomobrya unifasciata	Ningbo	121.52E,29.67N	Forest	3.74	2017-10-24			Ningbo	Forest	3	7	1	2	3	3	1	1
4	Collembolan	Entomobrya unifasciata	Ningbo	121.52E,29.67N	Forest	5.23	2017-10-24			Ningbo	Forest	4	7	1	2	3	2	1	1
5	Collembolan	Entomobrya unifasciata	Ningbo	121.52E,29.67N	Forest	6.32	2017-10-24			Ningbo	Forest	5	7	1	1	3	2	1	1
6	Collembolan	Willowsia buski	Ningbo	121.52E,29.67N	Forest	7.65	2017-10-24			Ningbo	Farmland	1	4	1	2	3	2	1	1
7	Collembolan	Willowsia buski	Ningbo	121.52E,29.67N	Forest	6.68	2017-10-24			Ningbo	Farmland	2	4	1	2	3	2	1	1
8	Collembolan	Willowsia buski	Ningbo	121.52E,29.67N	Forest	4.23	2017-10-24			Ningbo	Farmland	3	4	1	2	3	2	1	1
9	Collembolan	Willowsia buski	Ningbo	121.52E,29.67N	Forest	3.97	2017-10-24			Ningbo	Farmland	4	4	1	2	2	2	1	1
10	Collembolan	Willowsia buski	Ningbo	121.52E,29.67N	Forest	5.63	2017-10-24			Ningbo	Farmland	5	4	1	1	2	2	1	1
11	Collembolan	Onychiuridae sp.	Ningbo	121.52E,29.67N	Forest	3.16	2017-10-24			Changsha	Forest	1	3	1	1	4	3	1	1
12	Collembolan	Onychiuridae sp.	Ningbo	121.52E,29.67N	Forest	2.99	2017-10-24			Changsha	Forest	2	3	1	1	4	3	1	1
13	Collembolan	Onychiuridae sp.	Ningbo	121.52E,29.67N	Forest	2.66	2017-10-24			Changsha	Forest	3	3	1	1	4	3	1	1
14	Collembolan	Onychiuridae sp.	Ningbo	121.52E,29.67N	Forest	2.43	2017-10-24			Changsha	Forest	4	3	1	1	4	3	1	1
15	Collembolan	Onychiuridae sp.	Ningbo	121.52E,29.67N	Forest	3.08	2017-10-24			Changsha	Forest	5	2	1	0	3	2	1	1
16	Collembolan	Entomobrya sp.	Ningbo	121.52E,29.67N	Forest	1.43	2017-10-24			Changsha	Farmland	1	3	1	1	2	1	1	1
17	Collembolan	Entomobrya sp.	Ningbo	121.52E,29.67N	Forest	3.34	2017-10-24			Changsha	Farmland	2	3	1	1	2	1	1	1
18	Collembolan	Entomobrya sp.	Ningbo	121.52E,29.67N	Forest	6.75	2017-10-24			Changsha	Farmland	3	3	1	1	2	1	1	1
19	Collembolan	Entomobrya sp.	Ningbo	121.52E,29.67N	Forest	1.85	2017-10-24			Changsha	Farmland	4	3	1	1	2	1	1	1
20	Collembolan	Entomobrya sp.	Ningbo	121.52E,29.67N	Forest	5.45	2017-10-24			Changsha	Farmland	5	3	1	1	2	1	1	1
21	Collembolan	Protaphorura sp.	Ningbo	121.52E,29.67N	Forest	9.25	2017-10-24			Kaifeng	Forest	1	3	1	1	3	2	1	1
22	Collembolan	Protaphorura sp.	Ningbo	121.52E,29.67N	Forest	8.67	2017-10-24			Kaifeng	Forest	2	3	1	1	3	2	1	1
23	Collembolan	Protaphorura sp.	Ningbo	121.52E,29.67N	Forest	6.57	2017-10-24			Kaifeng	Forest	3	3	1	1	3	2	1	1
24	Collembolan	Protaphorura sp.	Ningbo	121.52E,29.67N	Forest	7.32	2017-10-24			Kaifeng	Forest	4	3	1	1	3	2	1	1
25	Collembolan	Protaphorura sp.	Ningbo	121.52E,29.67N	Forest	5.67	2017-10-24			Kaifeng	Forest	5	3	1	1	3	2	1	1
26	Collembolan	Folsomia quadrioculata	Ningbo	121.52E,29.67N	Forest	9.71	2017-10-24			Kaifeng	Farmland	1	4	1	1	5	2	1	1
27	Collembolan	Folsomia quadrioculata	Ningbo	121.52E,29.67N	Forest	9.23	2017-10-24			Kaifeng	Farmland	2	4	1	1	5	2	1	1
28	Collembolan	Folsomia quadrioculata	Ningbo	121.52E,29.67N	Forest	7.32	2017-10-24			Kaifeng	Farmland	3	4	1	1	5	2	1	1
29	Collembolan	Folsomia quadrioculata	Ningbo	121.52E,29.67N	Forest	6.56	2017-10-24			Kaifeng	Farmland	4	3	1	1	5	2	1	1
30	Collembolan	Folsomia quadrioculata	Ningbo	121.52E,29.67N	Forest	7.98	2017-10-24			Kaifeng	Farmland	5	3	1	1	5	2	1	1
31	Collembolan	Isotomiella minor	Ningbo	121.52E,29.67N	Forest	7.25	2017-10-24			Shenyang	Forest	1	5	1	1	4	3	0	1
32	Collembolan	Isotomiella minor	Ningbo	121.52E,29.67N	Forest	8.67	2017-10-24			Shenyang	Forest	2	5	1	1	4	3	0	1
33	Collembolan	Isotomiella minor	Ningbo	121.52E,29.67N	Forest	10.21	2017-10-24			Shenyang	Forest	3	5	1	1	4	3	0	1
34	Collembolan	Isotomiella minor	Ningbo	121.52E,29.67N	Forest	8.76	2017-10-24			Shenyang	Forest	4	4	1	1	4	3	0	1
35	Collembolan	Isotomiella minor	Ningbo	121.52E,29.67N	Forest	12.7	2017-10-24			Shenyang	Forest	5	4	1	1	4	3	0	1
36	Collembolan	Homidia socia	Ningbo	121.53E,29.80N	Farmland	8.67	2017-10-24			Shenyang	Farmland	1	3	1	1	2	1	0	1
37	Collembolan	Homidia socia	Ningbo	121.53E,29.80N	Farmland	7.65	2017-10-24			Shenyang	Farmland	2	3	1	1	2	1	0	1
38	Collembolan	Homidia socia	Ningbo	121.53E,29.80N	Farmland	8.45	2017-10-24			Shenyang	Farmland	3	3	1	1	2	1	0	1
39	Collembolan	Homidia socia	Ningbo	121.53E,29.80N	Farmland	9.65	2017-10-24			Shenyang	Farmland	4	3	1	1	2	1	0	1
40	Collembolan	Homidia socia	Ningbo	121.53E,29.80N	Farmland	8.45	2017-10-24			Shenyang	Farmland	5	3	1	1	1	1	0	1
41	Collembolan	Sinella curviseta	Ningbo	121.53E,29.80N	Farmland	10.21	2017-10-24			Kunming	Forest	1	3	1	1	2	3	1	1
42	Collembolan	Sinella curviseta	Ningbo	121.53E,29.80N	Farmland	10.32	2017-10-24			Kunming	Forest	2	3	1	1	2	3	1	1
43	Collembolan	Sinella curviseta	Ningbo	121.53E,29.80N	Farmland	8.75	2017-10-24			Kunming	Forest	3	3	1	1	2	3	1	1
44	Collembolan	Sinella curviseta	Ningbo	121.53E,29.80N	Farmland	9.08	2017-10-24			Kunming	Forest	4	3	1	1	2	3	1	1
45	Collembolan	Sinella curviseta	Ningbo	121.53E,29.80N	Farmland	12.32	2017-10-24			Kunming	Forest	5	3	1	1	2	3	1	1
46	Collembolan	Ceratophysella sp.	Ningbo	121.53E,29.80N	Farmland	9.67	2017-10-24			Kunming	Farmland	1	5	1	1	0	2	1	1
47	Collembolan	Ceratophysella sp.	Ningbo	121.53E,29.80N	Farmland	8.98	2017-10-24			Kunming	Farmland	2	5	1	1	0	2	1	1
48	Collembolan	Ceratophysella sp.	Ningbo	121.53E,29.80N	Farmland	9.87	2017-10-24			Kunming	Farmland	3	5	1	1	0	2	1	1
49	Collembolan	Ceratophysella sp.	Ningbo	121.53E,29.80N	Farmland	8.79	2017-10-24			Kunming	Farmland	4	5	1	1	0	2	1	1
50	Collembolan	Ceratophysella sp.	Ningbo	121.53E,29.80N	Farmland	9.45	2017-10-24			Kunming	Farmland	5	5	1	1	0	2	1	1
51	Collembolan	Entomobrya unifasciata	Ningbo	121.53E,29.80N	Farmland	9.65	2017-10-24			Xiamen	Forest	1	6	1	0	1	2	1	1
52	Collembolan	Entomobrya unifasciata	Ningbo	121.53E,29.80N	Farmland	8.76	2017-10-24			Xiamen	Forest	2	5	1	0	1	2	1	1
53	Collembolan	Entomobrya unifasciata	Ningbo	121.53E,29.80N	Farmland	10.56	2017-10-24			Xiamen	Forest	3	6	1	0	1	2	1	1
54	Collembolan	Entomobrya unifasciata	Ningbo	121.53E,29.80N	Farmland	11.21	2017-10-24			Xiamen	Forest	4	6	1	0	1	2	1	1
55	Collembolan	Entomobrya unifasciata	Ningbo	121.53E,29.80N	Farmland	12.56	2017-10-24			Xiamen	Forest	5	5	1	0	1	2	1	1
56	Collembolan	Vitronura quartadecima	Changsha	112.63E,28.13N	Forest	2.13	2017-10-29			Xiamen	Farmland	1	3	1	1	1	1	1	1
57	Collembolan	Vitronura quartadecima	Changsha	112.63E,28.13N	Forest	2.02	2017-10-29			Xiamen	Farmland	2	3	1	1	1	1	1	1
58	Collembolan	Vitronura quartadecima	Changsha	112.63E,28.13N	Forest	2.35	2017-10-29			Xiamen	Farmland	3	3	1	1	1	1	1	1
59	Collembolan	Vitronura quartadecima	Changsha	112.63E,28.13N	Forest	2.66	2017-10-29			Xiamen	Farmland	4	3	1	1	1	1	1	1
60	Collembolan	Vitronura quartadecima	Changsha	112.63E,28.13N	Forest	1.99	2017-10-29			Xiamen	Farmland	5	3	1	1	1	1	1	1
61	Collembolan	Homidia sinensis	Changsha	112.63E,28.13N	Forest	8.12	2017-10-29
62	Collembolan	Homidia sinensis	Changsha	112.63E,28.13N	Forest	8.86	2017-10-29
63	Collembolan	Homidia sinensis	Changsha	112.63E,28.13N	Forest	8.45	2017-10-29
64	Collembolan	Homidia sinensis	Changsha	112.63E,28.13N	Forest	7.56	2017-10-29
65	Collembolan	Folsomia quadrioculata	Changsha	112.63E,28.13N	Forest	10.23	2017-10-29
66	Collembolan	Folsomia quadrioculata	Changsha	112.63E,28.13N	Forest	7.56	2017-10-29
67	Collembolan	Folsomia quadrioculata	Changsha	112.63E,28.13N	Forest	8.45	2017-10-29
68	Collembolan	Folsomia quadrioculata	Changsha	112.63E,28.13N	Forest	4.97	2017-10-29
69	Collembolan	Folsomia quadrioculata	Changsha	112.63E,28.13N	Forest	5.14	2017-10-29
70	Collembolan	Ceratophysella sp.	Changsha	112.64E,28.17N	Farmland	4.67	2017-10-29
71	Collembolan	Ceratophysella sp.	Changsha	112.64E,28.17N	Farmland	5.34	2017-10-29
72	Collembolan	Ceratophysella sp.	Changsha	112.64E,28.17N	Farmland	3.56	2017-10-29
73	Collembolan	Ceratophysella sp.	Changsha	112.64E,28.17N	Farmland	4.12	2017-10-29
74	Collembolan	Ceratophysella sp.	Changsha	112.64E,28.17N	Farmland	-0.1	2017-10-29
75	Collembolan	Isotoma sp.	Changsha	112.64E,28.17N	Farmland	7.45	2017-10-29
76	Collembolan	Isotoma sp.	Changsha	112.64E,28.17N	Farmland	8.89	2017-10-29
77	Collembolan	Isotoma sp.	Changsha	112.64E,28.17N	Farmland	7.86	2017-10-29
78	Collembolan	Isotoma sp.	Changsha	112.64E,28.17N	Farmland	8.89	2017-10-29
79	Collembolan	Isotoma sp.	Changsha	112.64E,28.17N	Farmland	9.04	2017-10-29
80	Collembolan	Protaphorura sp.	Changsha	112.64E,28.17N	Farmland	6.78	2017-10-29
81	Collembolan	Protaphorura sp.	Changsha	112.64E,28.17N	Farmland	3.12	2017-10-29
82	Collembolan	Protaphorura sp.	Changsha	112.64E,28.17N	Farmland	7.32	2017-10-29
83	Collembolan	Protaphorura sp.	Changsha	112.64E,28.17N	Farmland	9.04	2017-10-29
84	Collembolan	Protaphorura sp.	Changsha	112.64E,28.17N	Farmland	6.34	2017-10-29
85	Collembolan	Orchesellides sinensis	Kaifeng	114.36E,34.86N	Farmland	5.97	2017-10-15
86	Collembolan	Orchesellides sinensis	Kaifeng	114.36E,34.86N	Farmland	5.12	2017-10-15
87	Collembolan	Orchesellides sinensis	Kaifeng	114.36E,34.86N	Farmland	7.68	2017-10-15
88	Collembolan	Orchesellides sinensis	Kaifeng	114.36E,34.86N	Farmland	10.78	2017-10-15
89	Collembolan	Orchesellides sinensis	Kaifeng	114.36E,34.86N	Farmland	6.12	2017-10-15
90	Collembolan	Homidia similis	Kaifeng	114.36E,34.86N	Farmland	7.96	2017-10-15
91	Collembolan	Homidia similis	Kaifeng	114.36E,34.86N	Farmland	9.67	2017-10-15
92	Collembolan	Homidia similis	Kaifeng	114.36E,34.86N	Farmland	6.85	2017-10-15
93	Collembolan	Homidia similis	Kaifeng	114.36E,34.86N	Farmland	5.46	2017-10-15
94	Collembolan	Homidia similis	Kaifeng	114.36E,34.86N	Farmland	3.78	2017-10-15
95	Collembolan	Poduromorpha sp.	Kaifeng	114.36E,34.86N	Farmland	10.89	2017-10-15
96	Collembolan	Poduromorpha sp.	Kaifeng	114.36E,34.86N	Farmland	6.75	2017-10-15
97	Collembolan	Poduromorpha sp.	Kaifeng	114.36E,34.86N	Farmland	4.67	2017-10-15
98	Collembolan	Poduromorpha sp.	Kaifeng	114.36E,34.86N	Farmland	4.85	2017-10-15
99	Collembolan	Poduromorpha sp.	Kaifeng	114.36E,34.86N	Farmland	7.45	2017-10-15
100	Collembolan	Thalassaphorura sp.	Kaifeng	114.36E,34.86N	Farmland	5.78	2017-10-15
101	Collembolan	Thalassaphorura sp.	Kaifeng	114.36E,34.86N	Farmland	6.01	2017-10-15
102	Collembolan	Thalassaphorura sp.	Kaifeng	114.36E,34.86N	Farmland	0.45	2017-10-15
103	Collembolan	Orchesellides sinensis	Kaifeng	114.38E,34.82N	Forest	4.64	2017-10-15
104	Collembolan	Orchesellides sinensis	Kaifeng	114.38E,34.82N	Forest	3.78	2017-10-15
106	Collembolan	Orchesellides sinensis	Kaifeng	114.38E,34.82N	Forest	4.12	2017-10-15
107	Collembolan	Orchesellides sinensis	Kaifeng	114.38E,34.82N	Forest	5.23	2017-10-15
108	Collembolan	Homidia similis	Kaifeng	114.38E,34.82N	Forest	2.78	2017-10-15
109	Collembolan	Homidia similis	Kaifeng	114.38E,34.82N	Forest	5.94	2017-10-15
110	Collembolan	Homidia similis	Kaifeng	114.38E,34.82N	Forest	7.65	2017-10-15
111	Collembolan	Homidia similis	Kaifeng	114.38E,34.82N	Forest	12.67	2017-10-15
112	Collembolan	Homidia similis	Kaifeng	114.38E,34.82N	Forest	9.67	2017-10-15
113	Collembolan	Folsomia quadrioculata	Kaifeng	114.38E,34.82N	Forest	7.45	2017-10-15
114	Collembolan	Folsomia quadrioculata	Kaifeng	114.38E,34.82N	Forest	8.97	2017-10-15
115	Collembolan	Folsomia quadrioculata	Kaifeng	114.38E,34.82N	Forest	13.78	2017-10-15
116	Collembolan	Folsomia quadrioculata	Kaifeng	114.38E,34.82N	Forest	11.56	2017-10-15
117	Collembolan	Folsomia quadrioculata	Kaifeng	114.38E,34.82N	Forest	13.23	2017-10-15
118	Collembolan	Entomobrya neotenica	Shenyang	123.72E,41.71N	Forest	3.59	2017-10-09
119	Collembolan	Entomobrya neotenica	Shenyang	123.72E,41.71N	Forest	3.59	2017-10-09
120	Collembolan	Entomobrya neotenica	Shenyang	123.72E,41.71N	Forest	8.67	2017-10-09
121	Collembolan	Entomobrya neotenica	Shenyang	123.72E,41.71N	Forest	3.56	2017-10-09
122	Collembolan	Entomobrya neotenica	Shenyang	123.72E,41.71N	Forest	3.52	2017-10-09
123	Collembolan	Tomocerus minor	Shenyang	123.72E,41.71N	Forest	13.12	2017-10-09
124	Collembolan	Tomocerus minor	Shenyang	123.72E,41.71N	Forest	12.56	2017-10-09
125	Collembolan	Tomocerus minor	Shenyang	123.72E,41.71N	Forest	10.56	2017-10-09
126	Collembolan	Tomocerus minor	Shenyang	123.72E,41.71N	Forest	11.23	2017-10-09
127	Collembolan	Tomocerus minor	Shenyang	123.72E,41.71N	Forest	8.78	2017-10-09
128	Collembolan	Onychiuridae sp.	Shenyang	123.72E,41.71N	Forest	3.12	2017-10-09
129	Collembolan	Onychiuridae sp.	Shenyang	123.72E,41.71N	Forest	10.78	2017-10-09
130	Collembolan	Onychiuridae sp.	Shenyang	123.72E,41.71N	Forest	10.23	2017-10-09
131	Collembolan	Onychiuridae sp.	Shenyang	123.72E,41.71N	Forest	12.21	2017-10-09
132	Collembolan	Onychiuridae sp.	Shenyang	123.72E,41.71N	Forest	11.67	2017-10-09
133	Collembolan	Folsomia quadrioculata	Shenyang	123.72E,41.71N	Forest	7.56	2017-10-09
134	Collembolan	Folsomia quadrioculata	Shenyang	123.72E,41.71N	Forest	7.21	2017-10-09
135	Collembolan	Folsomia quadrioculata	Shenyang	123.72E,41.71N	Forest	6.89	2017-10-09
136	Collembolan	Folsomia quadrioculata	Shenyang	123.72E,41.71N	Forest	6.45	2017-10-09
137	Collembolan	Folsomia quadrioculata	Shenyang	123.72E,41.71N	Forest	8.56	2017-10-09
138	Collembolan	Ceratophysella sp.	Shenyang	123.72E,41.71N	Forest	7.89	2017-10-09
139	Collembolan	Ceratophysella sp.	Shenyang	123.72E,41.71N	Forest	9.43	2017-10-09
140	Collembolan	Ceratophysella sp.	Shenyang	123.72E,41.71N	Forest	10.34	2017-10-09
141	Collembolan	Ceratophysella sp.	Shenyang	123.60E,41.72N	Farmland	7.68	2017-10-09
142	Collembolan	Ceratophysella sp.	Shenyang	123.60E,41.72N	Farmland	8.97	2017-10-09
143	Collembolan	Ceratophysella sp.	Shenyang	123.60E,41.72N	Farmland	12.21	2017-10-09
144	Collembolan	Ceratophysella sp.	Shenyang	123.60E,41.72N	Farmland	11.23	2017-10-09
145	Collembolan	Ceratophysella sp.	Shenyang	123.60E,41.72N	Farmland	13.65	2017-10-09
146	Collembolan	Entomobryomorpha sp.	Shenyang	123.60E,41.72N	Farmland	14.23	2017-10-09
147	Collembolan	Entomobryomorpha sp.	Shenyang	123.60E,41.72N	Farmland	13.87	2017-10-09
148	Collembolan	Entomobryomorpha sp.	Shenyang	123.60E,41.72N	Farmland	15.12	2017-10-09
149	Collembolan	Entomobryomorpha sp.	Shenyang	123.60E,41.72N	Farmland	13.78	2017-10-09
150	Collembolan	Entomobryomorpha sp.	Shenyang	123.60E,41.72N	Farmland	8.56	2017-10-09
151	Collembolan	Protaphorura sp.	Shenyang	123.60E,41.72N	Farmland	8.57	2017-10-09
152	Collembolan	Protaphorura sp.	Shenyang	123.60E,41.72N	Farmland	8.67	2017-10-09
153	Collembolan	Protaphorura sp.	Shenyang	123.60E,41.72N	Farmland	14.21	2017-10-09
154	Collembolan	Protaphorura sp.	Shenyang	123.60E,41.72N	Farmland	13.56	2017-10-09
155	Collembolan	Protaphorura sp.	Shenyang	123.60E,41.72N	Farmland	8.23	2017-10-09
156	Collembolan	Folsomia quadrioculata	Kunming	102.91E,24.96N	Forest	2.78	2017-11-05
157	Collembolan	Folsomia quadrioculata	Kunming	102.91E,24.96N	Forest	5.12	2017-11-05
158	Collembolan	Folsomia quadrioculata	Kunming	102.91E,24.96N	Forest	2.78	2017-11-05
159	Collembolan	Folsomia quadrioculata	Kunming	102.91E,24.96N	Forest	3.12	2017-11-05
160	Collembolan	Folsomia quadrioculata	Kunming	102.91E,24.96N	Forest	4.89	2017-11-05
161	Collembolan	Protaphorura maoerensis	Kunming	102.91E,24.96N	Forest	3.67	2017-11-05
162	Collembolan	Protaphorura maoerensis	Kunming	102.91E,24.96N	Forest	3.54	2017-11-05
163	Collembolan	Protaphorura maoerensis	Kunming	102.91E,24.96N	Forest	4.34	2017-11-05
164	Collembolan	Protaphorura maoerensis	Kunming	102.91E,24.96N	Forest	5.34	2017-11-05
165	Collembolan	Protaphorura maoerensis	Kunming	102.91E,24.96N	Forest	13.21	2017-11-05
166	Collembolan	Sahacanthella sp.	Kunming	102.91E,24.96N	Forest	11.67	2017-11-05
167	Collembolan	Sahacanthella sp.	Kunming	102.91E,24.96N	Forest	12.12	2017-11-05
168	Collembolan	Sahacanthella sp.	Kunming	102.91E,24.96N	Forest	14.23	2017-11-05
169	Collembolan	Sahacanthella sp.	Kunming	102.91E,24.96N	Forest	10.56	2017-11-05
171	Collembolan	Homidia sinensis	Kunming	102.95E,24.98N	Farmland	13.26	2017-11-05
172	Collembolan	Homidia sinensis	Kunming	102.95E,24.98N	Farmland	5.45	2017-11-05
173	Collembolan	Homidia sinensis	Kunming	102.95E,24.98N	Farmland	7.68	2017-11-05
174	Collembolan	Homidia sinensis	Kunming	102.95E,24.98N	Farmland	15.23	2017-11-05
175	Collembolan	Homidia sinensis	Kunming	102.95E,24.98N	Farmland	14.12	2017-11-05
176	Collembolan	Folsomia quadrioculata	Kunming	102.95E,24.98N	Farmland	0.23	2017-11-05
177	Collembolan	Folsomia quadrioculata	Kunming	102.95E,24.98N	Farmland	0.16	2017-11-05
178	Collembolan	Folsomia quadrioculata	Kunming	102.95E,24.98N	Farmland	0.67	2017-11-05
180	Collembolan	Folsomia quadrioculata	Kunming	102.95E,24.98N	Farmland	-0.25	2017-11-05
181	Collembolan	Sinella curviseta	Kunming	102.95E,24.98N	Farmland	0.67	2017-11-05
182	Collembolan	Sinella curviseta	Kunming	102.95E,24.98N	Farmland	7.23	2017-11-05
183	Collembolan	Sinella curviseta	Kunming	102.95E,24.98N	Farmland	5.67	2017-11-05
184	Collembolan	Sinella curviseta	Kunming	102.95E,24.98N	Farmland	7.45	2017-11-05
185	Collembolan	Sinella curviseta	Kunming	102.95E,24.98N	Farmland	8.45	2017-11-05
186	Collembolan	Lepidocyrtus sp.	Kunming	102.95E,24.98N	Farmland	6.45	2017-11-05
187	Collembolan	Lepidocyrtus sp.	Kunming	102.95E,24.98N	Farmland	9.01	2017-11-05
188	Collembolan	Lepidocyrtus sp.	Kunming	102.95E,24.98N	Farmland	9.02	2017-11-05
189	Collembolan	Lepidocyrtus sp.	Kunming	102.95E,24.98N	Farmland	10.21	2017-11-05
190	Collembolan	Lepidocyrtus sp.	Kunming	102.95E,24.98N	Farmland	8.67	2017-11-05
191	Collembolan	Protaphorura maoerensis	Kunming	102.95E,24.98N	Farmland	9.54	2017-11-05
192	Collembolan	Protaphorura maoerensis	Kunming	102.95E,24.98N	Farmland	11.32	2017-11-05
193	Collembolan	Protaphorura maoerensis	Kunming	102.95E,24.98N	Farmland	12.32	2017-11-05
194	Collembolan	Protaphorura maoerensis	Kunming	102.95E,24.98N	Farmland	13.23	2017-11-05
195	Collembolan	Protaphorura maoerensis	Kunming	102.95E,24.98N	Farmland	14.21	2017-11-05
196	Collembolan	Entomobrya neotenica	Xiamen	117.96E,24.64N	Forest	10.2	2017-11-08
197	Collembolan	Entomobrya neotenica	Xiamen	117.96E,24.64N	Forest	1.23	2017-11-08
198	Collembolan	Entomobrya neotenica	Xiamen	117.96E,24.64N	Forest	4.21	2017-11-08
199	Collembolan	Entomobrya neotenica	Xiamen	117.96E,24.64N	Forest	2.67	2017-11-08
200	Collembolan	Entomobrya neotenica	Xiamen	117.96E,24.64N	Forest	6.32	2017-11-08
201	Collembolan	Entomobrya neotenica	Xiamen	117.96E,24.64N	Forest	5.78	2017-11-08
202	Collembolan	Entomobrya neotenica	Xiamen	117.96E,24.64N	Forest	4.32	2017-11-08
203	Collembolan	Homidia laha	Xiamen	117.96E,24.64N	Forest	2.67	2017-11-08
204	Collembolan	Homidia laha	Xiamen	117.96E,24.64N	Forest	5.23	2017-11-08
205	Collembolan	Homidia laha	Xiamen	117.96E,24.64N	Forest	4.78	2017-11-08
206	Collembolan	Homidia laha	Xiamen	117.96E,24.64N	Forest	7.21	2017-11-08
207	Collembolan	Homidia laha	Xiamen	117.96E,24.64N	Forest	12.56	2017-11-08
208	Collembolan	Homidia laha	Xiamen	117.96E,24.64N	Forest	13.21	2017-11-08
209	Collembolan	Homidia laha	Xiamen	117.96E,24.64N	Forest	2.12	2017-11-08
210	Collembolan	Homidia laha	Xiamen	117.96E,24.64N	Forest	11.78	2017-11-08
211	Collembolan	Homidia laha	Xiamen	117.96E,24.64N	Forest	9.67	2017-11-08
212	Collembolan	Homidia laha	Xiamen	117.96E,24.64N	Forest	11.54	2017-11-08
213	Collembolan	Homidia laha	Xiamen	117.96E,24.64N	Forest	10.89	2017-11-08
214	Collembolan	Dicranocentrus wangi	Xiamen	117.96E,24.64N	Forest	7.56	2017-11-08
215	Collembolan	Dicranocentrus wangi	Xiamen	117.96E,24.64N	Forest	9.56	2017-11-08
216	Collembolan	Dicranocentrus wangi	Xiamen	117.96E,24.64N	Forest	8.67	2017-11-08
217	Collembolan	Dicranocentrus wangi	Xiamen	117.96E,24.64N	Forest	10.21	2017-11-08
218	Collembolan	Dicranocentrus wangi	Xiamen	117.96E,24.64N	Forest	9.45	2017-11-08
219	Collembolan	Dicranocentrus wangi	Xiamen	117.96E,24.64N	Forest	10.32	2017-11-08
220	Collembolan	Dicranocentrus wangi	Xiamen	117.96E,24.64N	Forest	8.67	2017-11-08
221	Collembolan	Dicranocentrus wangi	Xiamen	117.96E,24.64N	Forest	10.23	2017-11-08
222	Collembolan	Dicranocentrus wangi	Xiamen	117.96E,24.64N	Forest	11.32	2017-11-08
223	Collembolan	Dicranocentrus wangi	Xiamen	117.96E,24.64N	Forest	13.21	2017-11-08
224	Collembolan	Tomoceridae sp.	Xiamen	118.01E,24.66N	Farmland	14.21	2017-11-08
225	Collembolan	Tomoceridae sp.	Xiamen	118.01E,24.66N	Farmland	12.56	2017-11-08
226	Collembolan	Tomoceridae sp.	Xiamen	118.01E,24.66N	Farmland	10.32	2017-11-08
227	Collembolan	Tomoceridae sp.	Xiamen	118.01E,24.66N	Farmland	12.32	2017-11-08
228	Collembolan	Tomoceridae sp.	Xiamen	118.01E,24.66N	Farmland	9.23	2017-11-08
229	Collembolan	Lepidocyrtus sp.	Xiamen	118.01E,24.66N	Farmland	9.65	2017-11-08
230	Collembolan	Lepidocyrtus sp.	Xiamen	118.01E,24.66N	Farmland	10.23	2017-11-08
231	Collembolan	Lepidocyrtus sp.	Xiamen	118.01E,24.66N	Farmland	9.67	2017-11-08
232	Collembolan	Lepidocyrtus sp.	Xiamen	118.01E,24.66N	Farmland	10.21	2017-11-08
233	Collembolan	Lepidocyrtus sp.	Xiamen	118.01E,24.66N	Farmland	11.89	2017-11-08
234	Collembolan	Onychiurus orientalis	Xiamen	118.01E,24.66N	Farmland	9.67	2017-11-08
235	Collembolan	Onychiurus orientalis	Xiamen	118.01E,24.66N	Farmland	12.21	2017-11-08
236	Collembolan	Onychiurus orientalis	Xiamen	118.01E,24.66N	Farmland	2.56	2017-11-08
237	Collembolan	Onychiurus orientalis	Xiamen	118.01E,24.66N	Farmland	12.67	2017-11-08
238	Collembolan	Onychiurus orientalis	Xiamen	118.01E,24.66N	Farmland	3.12	2017-11-08
239	Nematode	Aporcelaimellus obtusicaudatus	Kaifeng	114.36E,34.86N	Farmland	10.78	2017-10-15
240	Nematode	Aporcelaimellus obtusicaudatus	Kaifeng	114.36E,34.86N	Farmland	8.98	2017-10-15
241	Nematode	Aporcelaimellus obtusicaudatus	Kaifeng	114.36E,34.86N	Farmland	9.56	2017-10-15
242	Nematode	Aporcelaimellus obtusicaudatus	Kaifeng	114.36E,34.86N	Farmland	9.23	2017-10-15
243	Nematode	Aporcelaimellus obtusicaudatus	Kaifeng	114.36E,34.86N	Farmland	9.45	2017-10-15
244	Nematode	Dorylaimus stagnalis	Kaifeng	114.38E,34.82N	Forest	8.09	2017-10-15
245	Nematode	Dorylaimus stagnalis	Kaifeng	114.38E,34.82N	Forest	12.42	2017-10-15
246	Nematode	Dorylaimus stagnalis	Kaifeng	114.38E,34.82N	Forest	11.23	2017-10-15
247	Nematode	Dorylaimus stagnalis	Kaifeng	114.38E,34.82N	Forest	13.21	2017-10-15
248	Nematode	Dorylaimus stagnalis	Kaifeng	114.38E,34.82N	Forest	8.78	2017-10-15
249	Nematode	Dorylaimus stagnalis	Shenyang	123.72E,41.71N	Forest	7.89	2017-10-09
250	Nematode	Dorylaimus stagnalis	Shenyang	123.72E,41.71N	Forest	6.12	2017-10-09
251	Nematode	Dorylaimus stagnalis	Shenyang	123.72E,41.71N	Forest	3.78	2017-10-09
252	Nematode	Dorylaimus stagnalis	Shenyang	123.72E,41.71N	Forest	7.21	2017-10-09
253	Nematode	Dorylaimus stagnalis	Shenyang	123.72E,41.71N	Forest	7.89	2017-10-09
254	Nematode	Dorylaimus stagnalis	Shenyang	123.60E,41.72N	Farmland	11.67	2017-10-09
255	Nematode	Dorylaimus stagnalis	Shenyang	123.60E,41.72N	Farmland	7.56	2017-10-09
256	Nematode	Dorylaimus stagnalis	Shenyang	123.60E,41.72N	Farmland	12.67	2017-10-09
257	Nematode	Dorylaimus stagnalis	Shenyang	123.60E,41.72N	Farmland	13.27	2017-10-09
258	Nematode	Dorylaimus stagnalis	Ningbo	121.53E,29.80N	Farmland	11.65	2017-10-24
259	Nematode	Dorylaimus stagnalis	Ningbo	121.53E,29.80N	Farmland	13.56	2017-10-24
260	Nematode	Dorylaimus stagnalis	Ningbo	121.53E,29.80N	Farmland	14.21	2017-10-24
261	Nematode	Dorylaimus stagnalis	Ningbo	121.53E,29.80N	Farmland	12.23	2017-10-24
262	Nematode	Dorylaimus stagnalis	Ningbo	121.53E,29.80N	Farmland	10.2	2017-10-24
263	Nematode	Dorylaimus stagnalis	Ningbo	121.52E,29.67N	Forest	14.21	2017-10-24
264	Nematode	Dorylaimus stagnalis	Ningbo	121.52E,29.67N	Forest	13.21	2017-10-24
265	Nematode	Dorylaimus stagnalis	Ningbo	121.52E,29.67N	Forest	7.32	2017-10-24
266	Nematode	Dorylaimus stagnalis	Ningbo	121.52E,29.67N	Forest	6.68	2017-10-24
267	Nematode	Dorylaimus stagnalis	Ningbo	121.52E,29.67N	Forest	6.62	2017-10-24
268	Nematode	Paractinolaimus macrolaimus	Changsha	112.63E,28.13N	Forest	9.78	2017-10-29
269	Nematode	Paractinolaimus macrolaimus	Changsha	112.63E,28.13N	Forest	6.78	2017-10-29
270	Nematode	Paractinolaimus macrolaimus	Changsha	112.63E,28.13N	Forest	7.54	2017-10-29
271	Nematode	Paractinolaimus macrolaimus	Changsha	112.63E,28.13N	Forest	8.34	2017-10-29
272	Nematode	Paractinolaimus macrolaimus	Changsha	112.63E,28.13N	Forest	6.89	2017-10-29
273	Nematode	Paractinolaimus macrolaimus	Changsha	112.64E,28.17N	Farmland	6.45	2017-10-29
274	Nematode	Paractinolaimus macrolaimus	Changsha	112.64E,28.17N	Farmland	7.56	2017-10-29
275	Nematode	Paractinolaimus macrolaimus	Changsha	112.64E,28.17N	Farmland	5.67	2017-10-29
276	Nematode	Paractinolaimus macrolaimus	Changsha	112.64E,28.17N	Farmland	9.54	2017-10-29
277	Nematode	Paractinolaimus macrolaimus	Changsha	112.64E,28.17N	Farmland	8.79	2017-10-29
278	Nematode	Prionchulus muscorum	Kunming	102.91E,24.96N	Forest	9.56	2017-11-05
279	Nematode	Prionchulus muscorum	Kunming	102.91E,24.96N	Forest	5.67	2017-11-05
280	Nematode	Prionchulus muscorum	Kunming	102.91E,24.96N	Forest	4.54	2017-11-05
281	Nematode	Prionchulus muscorum	Kunming	102.91E,24.96N	Forest	7.23	2017-11-05
282	Nematode	Prionchulus muscorum	Kunming	102.91E,24.96N	Forest	6.78	2017-11-05
283	Nematode	Dorylaimus stagnalis	Kunming	102.95E,24.98N	Farmland	5.32	2017-11-05
284	Nematode	Dorylaimus stagnalis	Kunming	102.95E,24.98N	Farmland	11.23	2017-11-05
285	Nematode	Dorylaimus stagnalis	Kunming	102.95E,24.98N	Farmland	12.32	2017-11-05
286	Nematode	Dorylaimus stagnalis	Kunming	102.95E,24.98N	Farmland	9.32	2017-11-05
287	Nematode	Dorylaimus stagnalis	Kunming	102.95E,24.98N	Farmland	9.78	2017-11-05
288	Nematode	Prionchulus muscorum	Xiamen	117.96E,24.64N	Forest	6.45	2017-11-08
289	Nematode	Prionchulus muscorum	Xiamen	117.96E,24.64N	Forest	13.67	2017-11-08
290	Nematode	Prionchulus muscorum	Xiamen	117.96E,24.64N	Forest	7.56	2017-11-08
291	Nematode	Prionchulus muscorum	Xiamen	117.96E,24.64N	Forest	8.56	2017-11-08
292	Nematode	Prionchulus muscorum	Xiamen	118.01E,24.66N	Farmland	4.78	2017-11-08
293	Nematode	Prionchulus muscorum	Xiamen	118.01E,24.66N	Farmland	8.65	2017-11-08
294	Nematode	Prionchulus muscorum	Xiamen	118.01E,24.66N	Farmland	13.21	2017-11-08
295	Nematode	Prionchulus muscorum	Xiamen	118.01E,24.66N	Farmland	2.56	2017-11-08
296	Nematode	Prionchulus muscorum	Xiamen	118.01E,24.66N	Farmland	1.56	2017-11-08
297	Potworm	Fridericia cusanicaformis	Shenyang	123.72E,41.71N	Forest	4.12	2017-10-09
298	Potworm	Fridericia cusanicaformis	Shenyang	123.72E,41.71N	Forest	2.76	2017-10-09
299	Potworm	Fridericia cusanicaformis	Shenyang	123.72E,41.71N	Forest	2.82	2017-10-09
300	Potworm	Fridericia cusanicaformis	Shenyang	123.72E,41.71N	Forest	2.78	2017-10-09
301	Potworm	Fridericia cusanicaformis	Shenyang	123.72E,41.71N	Forest	2.77	2017-10-09
302	Potworm	Fridericia cusanicaformis	Shenyang	123.60E,41.72N	Farmland	2.74	2017-10-09
303	Potworm	Fridericia cusanicaformis	Shenyang	123.60E,41.72N	Farmland	5.23	2017-10-09
304	Potworm	Fridericia cusanicaformis	Shenyang	123.60E,41.72N	Farmland	1.72	2017-10-09
305	Potworm	Fridericia cusanicaformis	Shenyang	123.60E,41.72N	Farmland	1.83	2017-10-09
306	Potworm	Fridericia cusanicaformis	Shenyang	123.60E,41.72N	Farmland	1.85	2017-10-09
307	Potworm	Fridericia cusanicaformis	Kaifeng	114.36E,34.86N	Farmland	9.07	2017-10-15
308	Potworm	Fridericia cusanicaformis	Kaifeng	114.36E,34.86N	Farmland	10.21	2017-10-15
309	Potworm	Fridericia cusanicaformis	Kaifeng	114.36E,34.86N	Farmland	9.56	2017-10-15
310	Potworm	Fridericia cusanicaformis	Kaifeng	114.36E,34.86N	Farmland	8.78	2017-10-15
311	Potworm	Fridericia cusanicaformis	Kaifeng	114.36E,34.86N	Farmland	10.32	2017-10-15
312	Potworm	Fridericia cusanicaformis	Kaifeng	114.38E,34.82N	Forest	10.89	2017-10-15
313	Potworm	Fridericia cusanicaformis	Kaifeng	114.38E,34.82N	Forest	8.67	2017-10-15
314	Potworm	Fridericia cusanicaformis	Kaifeng	114.38E,34.82N	Forest	12.54	2017-10-15
315	Potworm	Fridericia cusanicaformis	Kaifeng	114.38E,34.82N	Forest	9.68	2017-10-15
316	Potworm	Fridericia cusanicaformis	Kaifeng	114.38E,34.82N	Forest	8.97	2017-10-15
317	Potworm	Fridericia eiseni	Ningbo	121.53E,29.80N	Farmland	4.87	2017-10-24
318	Potworm	Fridericia eiseni	Ningbo	121.53E,29.80N	Farmland	6.45	2017-10-24
319	Potworm	Fridericia eiseni	Ningbo	121.53E,29.80N	Farmland	7.23	2017-10-24
320	Potworm	Fridericia eiseni	Ningbo	121.53E,29.80N	Farmland	4.78	2017-10-24
321	Potworm	Fridericia eiseni	Ningbo	121.53E,29.80N	Farmland	4.23	2017-10-24
322	Potworm	Fridericia cusanicaformis	Ningbo	121.53E,29.80N	Farmland	5.12	2017-10-24
323	Potworm	Fridericia cusanicaformis	Ningbo	121.53E,29.80N	Farmland	4.08	2017-10-24
325	Potworm	Fridericia cusanicaformis	Ningbo	121.53E,29.80N	Farmland	4.87	2017-10-24
326	Potworm	Fridericia cusanicaformis	Ningbo	121.53E,29.80N	Farmland	5.34	2017-10-24
327	Potworm	Fridericia eiseni	Ningbo	121.52E,29.67N	Forest	4.06	2017-10-24
328	Potworm	Fridericia eiseni	Ningbo	121.52E,29.67N	Forest	8.56	2017-10-24
329	Potworm	Fridericia eiseni	Ningbo	121.52E,29.67N	Forest	4.13	2017-10-24
330	Potworm	Fridericia eiseni	Ningbo	121.52E,29.67N	Forest	6.12	2017-10-24
331	Potworm	Fridericia eiseni	Ningbo	121.52E,29.67N	Forest	6.86	2017-10-24
332	Potworm	Fridericia cusanicaformis	Ningbo	121.52E,29.67N	Forest	5.78	2017-10-24
333	Potworm	Fridericia cusanicaformis	Ningbo	121.52E,29.67N	Forest	7.23	2017-10-24
334	Potworm	Fridericia cusanicaformis	Ningbo	121.52E,29.67N	Forest	6.45	2017-10-24
335	Potworm	Fridericia cusanicaformis	Ningbo	121.52E,29.67N	Forest	6.56	2017-10-24
336	Potworm	Fridericia paroniana	Changsha	112.63E,28.13N	Forest	4.21	2017-10-29
337	Potworm	Fridericia paroniana	Changsha	112.63E,28.13N	Forest	8.67	2017-10-29
338	Potworm	Fridericia paroniana	Changsha	112.63E,28.13N	Forest	7.45	2017-10-29
339	Potworm	Fridericia paroniana	Changsha	112.63E,28.13N	Forest	8.54	2017-10-29
340	Potworm	Fridericia paroniana	Changsha	112.64E,28.17N	Farmland	8.27	2017-10-29
341	Potworm	Fridericia paroniana	Changsha	112.64E,28.17N	Farmland	7.68	2017-10-29
342	Potworm	Fridericia paroniana	Changsha	112.64E,28.17N	Farmland	3.21	2017-10-29
343	Potworm	Fridericia paroniana	Changsha	112.64E,28.17N	Farmland	4.21	2017-10-29
344	Potworm	Fridericia paroniana	Changsha	112.64E,28.17N	Farmland	4.56	2017-10-29
345	Potworm	Fridericia isseli	Kunming	102.91E,24.96N	Forest	6.75	2017-11-05
346	Potworm	Fridericia isseli	Kunming	102.91E,24.96N	Forest	10.67	2017-11-05
347	Potworm	Fridericia isseli	Kunming	102.91E,24.96N	Forest	9.78	2017-11-05
348	Potworm	Fridericia isseli	Kunming	102.91E,24.96N	Forest	14.21	2017-11-05
349	Potworm	Fridericia isseli	Kunming	102.91E,24.96N	Forest	9.78	2017-11-05
350	Potworm	Fridericia isseli	Kunming	102.95E,24.98N	Farmland	12.12	2017-11-05
351	Potworm	Fridericia isseli	Kunming	102.95E,24.98N	Farmland	11.78	2017-11-05
352	Potworm	Fridericia isseli	Kunming	102.95E,24.98N	Farmland	3.78	2017-11-05
353	Potworm	Fridericia isseli	Kunming	102.95E,24.98N	Farmland	4.12	2017-11-05
354	Potworm	Fridericia isseli	Kunming	102.95E,24.98N	Farmland	7.23	2017-11-05
355	Potworm	Enchytraeus norvegicus	Xiamen	118.01E,24.66N	Farmland	6.87	2017-11-08
356	Potworm	Enchytraeus norvegicus	Xiamen	118.01E,24.66N	Farmland	5.67	2017-11-08
357	Potworm	Enchytraeus norvegicus	Xiamen	118.01E,24.66N	Farmland	5.78	2017-11-08
358	Potworm	Enchytraeus norvegicus	Xiamen	118.01E,24.66N	Farmland	6.32	2017-11-08
359	Potworm	Enchytraeus norvegicus	Xiamen	118.01E,24.66N	Farmland	4.89	2017-11-08
360	Oribatid mite	Oppiella nova	Ningbo	121.52E,29.67N	Forest	7.78	2017-10-24
361	Oribatid mite	Oppiella nova	Ningbo	121.52E,29.67N	Forest	8	2017-10-24
362	Oribatid mite	Oppiella nova	Ningbo	121.52E,29.67N	Forest	7.92	2017-10-24
363	Oribatid mite	Oppiella nova	Ningbo	121.52E,29.67N	Forest	6.57	2017-10-24
364	Oribatid mite	Oppiella nova	Ningbo	121.52E,29.67N	Forest	6.12	2017-10-24
365	Oribatid mite	Macrocheles sp.	Ningbo	121.52E,29.67N	Forest	6.78	2017-10-24
366	Oribatid mite	Macrocheles sp.	Ningbo	121.52E,29.67N	Forest	5.12	2017-10-24
367	Oribatid mite	Macrocheles sp.	Ningbo	121.52E,29.67N	Forest	6.97	2017-10-24
368	Oribatid mite	Macrocheles sp.	Ningbo	121.52E,29.67N	Forest	6.12	2017-10-24
369	Oribatid mite	Macrocheles sp.	Ningbo	121.52E,29.67N	Forest	5.67	2017-10-24
370	Oribatid mite	Lohmannia banksi	Ningbo	121.52E,29.67N	Forest	4.23	2017-10-24
371	Oribatid mite	Lohmannia banksi	Ningbo	121.52E,29.67N	Forest	4.12	2017-10-24
372	Oribatid mite	Lohmannia banksi	Ningbo	121.52E,29.67N	Forest	5.64	2017-10-24
373	Oribatid mite	Lohmannia banksi	Ningbo	121.52E,29.67N	Forest	5.78	2017-10-24
374	Oribatid mite	Lohmannia banksi	Ningbo	121.52E,29.67N	Forest	9.38	2017-10-24
375	Oribatid mite	Macrocheles sp.	Ningbo	121.53E,29.80N	Farmland	10.67	2017-10-24
376	Oribatid mite	Macrocheles sp.	Ningbo	121.53E,29.80N	Farmland	8.67	2017-10-24
377	Oribatid mite	Macrocheles sp.	Ningbo	121.53E,29.80N	Farmland	9.07	2017-10-24
378	Oribatid mite	Macrocheles sp.	Ningbo	121.53E,29.80N	Farmland	7.45	2017-10-24
379	Oribatid mite	Macrocheles sp.	Ningbo	121.53E,29.80N	Farmland	8.64	2017-10-24
380	Oribatid mite	Oppiella nova	Ningbo	121.53E,29.80N	Farmland	7.89	2017-10-24
381	Oribatid mite	Oppiella nova	Ningbo	121.53E,29.80N	Farmland	8.76	2017-10-24
382	Oribatid mite	Oppiella nova	Ningbo	121.53E,29.80N	Farmland	9.67	2017-10-24
383	Oribatid mite	Oppiella nova	Ningbo	121.53E,29.80N	Farmland	10.21	2017-10-24
384	Oribatid mite	Oppiella nova	Ningbo	121.53E,29.80N	Farmland	15.74	2017-10-24
385	Oribatid mite	Lohmannia banksi	Ningbo	121.53E,29.80N	Farmland	12.45	2017-10-24
386	Oribatid mite	Lohmannia banksi	Ningbo	121.53E,29.80N	Farmland	9.87	2017-10-24
387	Oribatid mite	Lohmannia banksi	Ningbo	121.53E,29.80N	Farmland	8.78	2017-10-24
388	Oribatid mite	Lohmannia banksi	Changsha	112.63E,28.13N	Forest	10.21	2017-10-29
389	Oribatid mite	Lohmannia banksi	Changsha	112.63E,28.13N	Forest	9.56	2017-10-29
390	Oribatid mite	Lohmannia banksi	Changsha	112.63E,28.13N	Forest	9.12	2017-10-29
391	Oribatid mite	Lohmannia banksi	Changsha	112.63E,28.13N	Forest	9.34	2017-10-29
392	Oribatid mite	Lohmannia banksi	Changsha	112.63E,28.13N	Forest	8.67	2017-10-29
393	Oribatid mite	Oppiella nova	Changsha	112.63E,28.13N	Forest	9.06	2017-10-29
394	Oribatid mite	Oppiella nova	Changsha	112.63E,28.13N	Forest	10.21	2017-10-29
395	Oribatid mite	Oppiella nova	Changsha	112.63E,28.13N	Forest	10.56	2017-10-29
396	Oribatid mite	Oppiella nova	Changsha	112.63E,28.13N	Forest	12.21	2017-10-29
397	Oribatid mite	Oppiella nova	Changsha	112.63E,28.13N	Forest	7.45	2017-10-29
398	Oribatid mite	Pergamasus sp.	Changsha	112.63E,28.13N	Forest	13.21	2017-10-29
399	Oribatid mite	Pergamasus sp.	Changsha	112.63E,28.13N	Forest	10.98	2017-10-29
400	Oribatid mite	Pergamasus sp.	Changsha	112.63E,28.13N	Forest	11.56	2017-10-29
401	Oribatid mite	Pergamasus sp.	Changsha	112.63E,28.13N	Forest	11.87	2017-10-29
402	Oribatid mite	Pergamasus sp.	Changsha	112.63E,28.13N	Forest	9.67	2017-10-29
403	Oribatid mite	Macrocheles sp.	Changsha	112.63E,28.13N	Forest	13.21	2017-10-29
404	Oribatid mite	Macrocheles sp.	Changsha	112.63E,28.13N	Forest	12.67	2017-10-29
405	Oribatid mite	Macrocheles sp.	Changsha	112.63E,28.13N	Forest	9.78	2017-10-29
406	Oribatid mite	Macrocheles sp.	Changsha	112.63E,28.13N	Forest	11.78	2017-10-29
407	Oribatid mite	Oppiella nova	Changsha	112.64E,28.17N	Farmland	9.08	2017-10-29
408	Oribatid mite	Oppiella nova	Changsha	112.64E,28.17N	Farmland	10.23	2017-10-29
409	Oribatid mite	Oppiella nova	Changsha	112.64E,28.17N	Farmland	11.21	2017-10-29
410	Oribatid mite	Oppiella nova	Changsha	112.64E,28.17N	Farmland	12.45	2017-10-29
411	Oribatid mite	Oppiella nova	Changsha	112.64E,28.17N	Farmland	8.09	2017-10-29
412	Oribatid mite	Hemileius microclava	Changsha	112.64E,28.17N	Farmland	9.56	2017-10-29
413	Oribatid mite	Hemileius microclava	Changsha	112.64E,28.17N	Farmland	8.45	2017-10-29
414	Oribatid mite	Hemileius microclava	Changsha	112.64E,28.17N	Farmland	12.21	2017-10-29
415	Oribatid mite	Hemileius microclava	Changsha	112.64E,28.17N	Farmland	14.21	2017-10-29
416	Oribatid mite	Hemileius microclava	Changsha	112.64E,28.17N	Farmland	13.78	2017-10-29
417	Oribatid mite	Oppiella nova	Kaifeng	114.36E,34.86N	Farmland	10.21	2017-10-15
418	Oribatid mite	Oppiella nova	Kaifeng	114.36E,34.86N	Farmland	16.21	2017-10-15
419	Oribatid mite	Oppiella nova	Kaifeng	114.36E,34.86N	Farmland	14.67	2017-10-15
420	Oribatid mite	Oppiella nova	Kaifeng	114.36E,34.86N	Farmland	15.21	2017-10-15
421	Oribatid mite	Oppiella nova	Kaifeng	114.36E,34.86N	Farmland	15.78	2017-10-15
422	Oribatid mite	Macrocheles sp.	Kaifeng	114.36E,34.86N	Farmland	16.56	2017-10-15
423	Oribatid mite	Macrocheles sp.	Kaifeng	114.36E,34.86N	Farmland	13.67	2017-10-15
424	Oribatid mite	Macrocheles sp.	Kaifeng	114.36E,34.86N	Farmland	14.21	2017-10-15
425	Oribatid mite	Macrocheles sp.	Kaifeng	114.36E,34.86N	Farmland	13.78	2017-10-15
426	Oribatid mite	Macrocheles sp.	Kaifeng	114.36E,34.86N	Farmland	12.76	2017-10-15
427	Oribatid mite	Hemileius microclava	Kaifeng	114.36E,34.86N	Farmland	12.78	2017-10-15
428	Oribatid mite	Hemileius microclava	Kaifeng	114.36E,34.86N	Farmland	7.09	2017-10-15
429	Oribatid mite	Hemileius microclava	Kaifeng	114.36E,34.86N	Farmland	8.76	2017-10-15
430	Oribatid mite	Hemileius microclava	Kaifeng	114.36E,34.86N	Farmland	10.21	2017-10-15
431	Oribatid mite	Hemileius microclava	Kaifeng	114.36E,34.86N	Farmland	2.32	2017-10-15
432	Oribatid mite	Atropacarus striculus	Kaifeng	114.36E,34.86N	Farmland	1.78	2017-10-15
433	Oribatid mite	Atropacarus striculus	Kaifeng	114.36E,34.86N	Farmland	4.67	2017-10-15
434	Oribatid mite	Atropacarus striculus	Kaifeng	114.36E,34.86N	Farmland	4.32	2017-10-15
435	Oribatid mite	Atropacarus striculus	Kaifeng	114.36E,34.86N	Farmland	4.87	2017-10-15
436	Oribatid mite	Atropacarus striculus	Kaifeng	114.36E,34.86N	Farmland	4.98	2017-10-15
437	Oribatid mite	Lohmannia banksi	Kaifeng	114.36E,34.86N	Farmland	11.23	2017-10-15
438	Oribatid mite	Lohmannia banksi	Kaifeng	114.36E,34.86N	Farmland	11.76	2017-10-15
439	Oribatid mite	Lohmannia banksi	Kaifeng	114.36E,34.86N	Farmland	8.23	2017-10-15
440	Oribatid mite	Lohmannia banksi	Kaifeng	114.36E,34.86N	Farmland	10.78	2017-10-15
441	Oribatid mite	Lohmannia banksi	Kaifeng	114.36E,34.86N	Farmland	9.12	2017-10-15
442	Oribatid mite	Oppiella nova	Kaifeng	114.38E,34.82N	Forest	7.68	2017-10-15
443	Oribatid mite	Oppiella nova	Kaifeng	114.38E,34.82N	Forest	12.12	2017-10-15
444	Oribatid mite	Oppiella nova	Kaifeng	114.38E,34.82N	Forest	8.76	2017-10-15
445	Oribatid mite	Oppiella nova	Kaifeng	114.38E,34.82N	Forest	13.12	2017-10-15
446	Oribatid mite	Oppiella nova	Kaifeng	114.38E,34.82N	Forest	11.32	2017-10-15
447	Oribatid mite	Hemileius microclava	Kaifeng	114.38E,34.82N	Forest	4.78	2017-10-15
448	Oribatid mite	Hemileius microclava	Kaifeng	114.38E,34.82N	Forest	4.76	2017-10-15
449	Oribatid mite	Hemileius microclava	Kaifeng	114.38E,34.82N	Forest	7.32	2017-10-15
450	Oribatid mite	Hemileius microclava	Kaifeng	114.38E,34.82N	Forest	6.78	2017-10-15
451	Oribatid mite	Hemileius microclava	Kaifeng	114.38E,34.82N	Forest	5.98	2017-10-15
452	Oribatid mite	Atropacarus striculus	Kaifeng	114.38E,34.82N	Forest	9.07	2017-10-15
453	Oribatid mite	Atropacarus striculus	Kaifeng	114.38E,34.82N	Forest	8.76	2017-10-15
454	Oribatid mite	Atropacarus striculus	Kaifeng	114.38E,34.82N	Forest	7.89	2017-10-15
455	Oribatid mite	Atropacarus striculus	Kaifeng	114.38E,34.82N	Forest	9.07	2017-10-15
456	Oribatid mite	Atropacarus striculus	Kaifeng	114.38E,34.82N	Forest	9.45	2017-10-15
457	Oribatid mite	Oppiella nova	Shenyang	123.72E,41.71N	Forest	1.41	2017-10-09
458	Oribatid mite	Oppiella nova	Shenyang	123.72E,41.71N	Forest	4.23	2017-10-09
459	Oribatid mite	Oppiella nova	Shenyang	123.72E,41.71N	Forest	3.23	2017-10-09
460	Oribatid mite	Oppiella nova	Shenyang	123.72E,41.71N	Forest	5.78	2017-10-09
461	Oribatid mite	Oppiella nova	Shenyang	123.72E,41.71N	Forest	7.32	2017-10-09
462	Oribatid mite	Hemileius microclava	Shenyang	123.72E,41.71N	Forest	5.78	2017-10-09
463	Oribatid mite	Hemileius microclava	Shenyang	123.72E,41.71N	Forest	6.32	2017-10-09
464	Oribatid mite	Hemileius microclava	Shenyang	123.72E,41.71N	Forest	6.32	2017-10-09
465	Oribatid mite	Hemileius microclava	Shenyang	123.72E,41.71N	Forest	5.23	2017-10-09
466	Oribatid mite	Hemileius microclava	Shenyang	123.72E,41.71N	Forest	5.71	2017-10-09
467	Oribatid mite	Atropacarus striculus	Shenyang	123.72E,41.71N	Forest	6.12	2017-10-09
468	Oribatid mite	Atropacarus striculus	Shenyang	123.72E,41.71N	Forest	4.87	2017-10-09
469	Oribatid mite	Atropacarus striculus	Shenyang	123.72E,41.71N	Forest	6.56	2017-10-09
470	Oribatid mite	Atropacarus striculus	Shenyang	123.72E,41.71N	Forest	4.23	2017-10-09
471	Oribatid mite	Atropacarus striculus	Shenyang	123.72E,41.71N	Forest	13.21	2017-10-09
472	Oribatid mite	Lohmannia banksi	Shenyang	123.72E,41.71N	Forest	14.12	2017-10-09
473	Oribatid mite	Lohmannia banksi	Shenyang	123.72E,41.71N	Forest	9.67	2017-10-09
474	Oribatid mite	Lohmannia banksi	Shenyang	123.72E,41.71N	Forest	8.67	2017-10-09
475	Oribatid mite	Lohmannia banksi	Shenyang	123.72E,41.71N	Forest	10.23	2017-10-09
476	Oribatid mite	Lohmannia banksi	Shenyang	123.72E,41.71N	Forest	14.21	2017-10-09
477	Oribatid mite	Oppiella nova	Shenyang	123.60E,41.72N	Farmland	13.87	2017-10-09
478	Oribatid mite	Oppiella nova	Shenyang	123.60E,41.72N	Farmland	12.78	2017-10-09
479	Oribatid mite	Oppiella nova	Shenyang	123.60E,41.72N	Farmland	13.65	2017-10-09
480	Oribatid mite	Oppiella nova	Shenyang	123.60E,41.72N	Farmland	13.12	2017-10-09
481	Oribatid mite	Oppiella nova	Shenyang	123.60E,41.72N	Farmland	8.32	2017-10-09
482	Oribatid mite	Hemileius microclava	Shenyang	123.60E,41.72N	Farmland	14.56	2017-10-09
483	Oribatid mite	Hemileius microclava	Shenyang	123.60E,41.72N	Farmland	8.67	2017-10-09
484	Oribatid mite	Hemileius microclava	Shenyang	123.60E,41.72N	Farmland	12.65	2017-10-09
485	Oribatid mite	Hemileius microclava	Shenyang	123.60E,41.72N	Farmland	7.65	2017-10-09
486	Predatory mite	Pergamasus sp.	Ningbo	121.52E,29.67N	Forest	8.89	2017-10-24
487	Predatory mite	Pergamasus sp.	Ningbo	121.52E,29.67N	Forest	9.05	2017-10-24
488	Predatory mite	Pergamasus sp.	Ningbo	121.52E,29.67N	Forest	7.12	2017-10-24
489	Predatory mite	Pergamasus sp.	Ningbo	121.52E,29.67N	Forest	8.21	2017-10-24
490	Predatory mite	Pergamasus sp.	Ningbo	121.52E,29.67N	Forest	6.12	2017-10-24
491	Predatory mite	Gaeolaelaps aculeifer	Ningbo	121.52E,29.67N	Forest	5.02	2017-10-24
492	Predatory mite	Gaeolaelaps aculeifer	Ningbo	121.52E,29.67N	Forest	9.32	2017-10-24
494	Predatory mite	Gaeolaelaps aculeifer	Ningbo	121.52E,29.67N	Forest	9.78	2017-10-24
495	Predatory mite	Gaeolaelaps aculeifer	Ningbo	121.52E,29.67N	Forest	10.21	2017-10-24
496	Predatory mite	Gaeolaelaps aculeifer	Ningbo	121.52E,29.67N	Forest	9.32	2017-10-24
497	Predatory mite	Echinonyssus sp.	Ningbo	121.52E,29.67N	Forest	7.26	2017-10-24
499	Predatory mite	Echinonyssus sp.	Ningbo	121.52E,29.67N	Forest	9.56	2017-10-24
500	Predatory mite	Echinonyssus sp.	Ningbo	121.52E,29.67N	Forest	8.67	2017-10-24
501	Predatory mite	Pergamasus sp.	Ningbo	121.53E,29.80N	Farmland	7.98	2017-10-24
502	Predatory mite	Pergamasus sp.	Ningbo	121.53E,29.80N	Farmland	8.02	2017-10-24
503	Predatory mite	Pergamasus sp.	Ningbo	121.53E,29.80N	Farmland	16.79	2017-10-24
504	Predatory mite	Pergamasus sp.	Ningbo	121.53E,29.80N	Farmland	15.21	2017-10-24
505	Predatory mite	Pergamasus sp.	Ningbo	121.53E,29.80N	Farmland	15.78	2017-10-24
506	Predatory mite	Gaeolaelaps aculeifer	Ningbo	121.53E,29.80N	Farmland	16.21	2017-10-24
507	Predatory mite	Gaeolaelaps aculeifer	Ningbo	121.53E,29.80N	Farmland	14.23	2017-10-24
508	Predatory mite	Gaeolaelaps aculeifer	Ningbo	121.53E,29.80N	Farmland	11.16	2017-10-24
509	Predatory mite	Gaeolaelaps aculeifer	Ningbo	121.53E,29.80N	Farmland	13.21	2017-10-24
510	Predatory mite	Gaeolaelaps aculeifer	Ningbo	121.53E,29.80N	Farmland	12.32	2017-10-24
511	Predatory mite	Pergamasus sp.	Changsha	112.63E,28.13N	Forest	8.76	2017-10-29
512	Predatory mite	Pergamasus sp.	Changsha	112.63E,28.13N	Forest	9.56	2017-10-29
513	Predatory mite	Pergamasus sp.	Changsha	112.63E,28.13N	Forest	9.56	2017-10-29
514	Predatory mite	Pergamasus sp.	Changsha	112.63E,28.13N	Forest	10.32	2017-10-29
515	Predatory mite	Pergamasus sp.	Changsha	112.63E,28.13N	Forest	8.67	2017-10-29
516	Predatory mite	Gaeolaelaps aculeifer	Changsha	112.63E,28.13N	Forest	10.32	2017-10-29
517	Predatory mite	Gaeolaelaps aculeifer	Changsha	112.63E,28.13N	Forest	11.67	2017-10-29
518	Predatory mite	Gaeolaelaps aculeifer	Changsha	112.63E,28.13N	Forest	8.45	2017-10-29
519	Predatory mite	Gaeolaelaps aculeifer	Changsha	112.63E,28.13N	Forest	7.56	2017-10-29
520	Predatory mite	Gaeolaelaps aculeifer	Changsha	112.63E,28.13N	Forest	11.21	2017-10-29
521	Predatory mite	Phorytocarpais fimetorum	Changsha	112.63E,28.13N	Forest	13.21	2017-10-29
522	Predatory mite	Phorytocarpais fimetorum	Changsha	112.63E,28.13N	Forest	8.67	2017-10-29
523	Predatory mite	Phorytocarpais fimetorum	Changsha	112.63E,28.13N	Forest	10.23	2017-10-29
524	Predatory mite	Phorytocarpais fimetorum	Changsha	112.63E,28.13N	Forest	13.21	2017-10-29
525	Predatory mite	Gaeolaelaps aculeifer	Changsha	112.64E,28.17N	Farmland	12.67	2017-10-29
526	Predatory mite	Gaeolaelaps aculeifer	Changsha	112.64E,28.17N	Farmland	14.21	2017-10-29
527	Predatory mite	Gaeolaelaps aculeifer	Changsha	112.64E,28.17N	Farmland	15.23	2017-10-29
528	Predatory mite	Gaeolaelaps aculeifer	Changsha	112.64E,28.17N	Farmland	13.21	2017-10-29
529	Predatory mite	Gaeolaelaps aculeifer	Kaifeng	114.36E,34.86N	Farmland	9.89	2017-10-15
530	Predatory mite	Gaeolaelaps aculeifer	Kaifeng	114.36E,34.86N	Farmland	9.56	2017-10-15
531	Predatory mite	Gaeolaelaps aculeifer	Kaifeng	114.36E,34.86N	Farmland	8.76	2017-10-15
532	Predatory mite	Gaeolaelaps aculeifer	Kaifeng	114.36E,34.86N	Farmland	9.56	2017-10-15
533	Predatory mite	Gaeolaelaps aculeifer	Kaifeng	114.36E,34.86N	Farmland	11.67	2017-10-15
534	Predatory mite	Podocinum sp.	Kaifeng	114.36E,34.86N	Farmland	9.67	2017-10-15
535	Predatory mite	Podocinum sp.	Kaifeng	114.36E,34.86N	Farmland	8.78	2017-10-15
536	Predatory mite	Podocinum sp.	Kaifeng	114.36E,34.86N	Farmland	9.23	2017-10-15
537	Predatory mite	Podocinum sp.	Kaifeng	114.36E,34.86N	Farmland	11.23	2017-10-15
538	Predatory mite	Podocinum sp.	Kaifeng	114.36E,34.86N	Farmland	10.21	2017-10-15
539	Predatory mite	Gaeolaelaps aculeifer	Kaifeng	114.38E,34.82N	Forest	5.15	2017-10-15
540	Predatory mite	Gaeolaelaps aculeifer	Kaifeng	114.38E,34.82N	Forest	6.21	2017-10-15
541	Predatory mite	Gaeolaelaps aculeifer	Kaifeng	114.38E,34.82N	Forest	8.67	2017-10-15
542	Predatory mite	Gaeolaelaps aculeifer	Kaifeng	114.38E,34.82N	Forest	7.56	2017-10-15
543	Predatory mite	Gaeolaelaps aculeifer	Kaifeng	114.38E,34.82N	Forest	9.07	2017-10-15
544	Predatory mite	Uroobovella americana	Kaifeng	114.38E,34.82N	Forest	7.12	2017-10-15
545	Predatory mite	Uroobovella americana	Kaifeng	114.38E,34.82N	Forest	8.23	2017-10-15
546	Predatory mite	Uroobovella americana	Kaifeng	114.38E,34.82N	Forest	6.12	2017-10-15
547	Predatory mite	Uroobovella americana	Kaifeng	114.38E,34.82N	Forest	8.21	2017-10-15
548	Predatory mite	Uroobovella americana	Kaifeng	114.38E,34.82N	Forest	13.67	2017-10-15
549	Predatory mite	Gaeolaelaps aculeifer	Shenyang	123.72E,41.71N	Forest	13.21	2017-10-09
550	Predatory mite	Gaeolaelaps aculeifer	Shenyang	123.72E,41.71N	Forest	12.56	2017-10-09
551	Predatory mite	Gaeolaelaps aculeifer	Shenyang	123.72E,41.71N	Forest	8.67	2017-10-09
552	Predatory mite	Gaeolaelaps aculeifer	Shenyang	123.72E,41.71N	Forest	9.21	2017-10-09
553	Predatory mite	Gaeolaelaps aculeifer	Shenyang	123.72E,41.71N	Forest	13.21	2017-10-09
554	Predatory mite	Podocinum sp.	Shenyang	123.72E,41.71N	Forest	12.32	2017-10-09
555	Predatory mite	Podocinum sp.	Shenyang	123.72E,41.71N	Forest	11.23	2017-10-09
556	Predatory mite	Podocinum sp.	Shenyang	123.72E,41.71N	Forest	11.76	2017-10-09
557	Predatory mite	Podocinum sp.	Shenyang	123.72E,41.71N	Forest	13.21	2017-10-09
558	Predatory mite	Podocinum sp.	Shenyang	123.72E,41.71N	Forest	14.21	2017-10-09
559	Predatory mite	Phorytocarpais fimetorum	Shenyang	123.72E,41.71N	Forest	10.87	2017-10-09
560	Predatory mite	Phorytocarpais fimetorum	Shenyang	123.72E,41.71N	Forest	12.78	2017-10-09
561	Predatory mite	Phorytocarpais fimetorum	Shenyang	123.72E,41.71N	Forest	13.21	2017-10-09
562	Predatory mite	Phorytocarpais fimetorum	Shenyang	123.72E,41.71N	Forest	14.23	2017-10-09
563	Predatory mite	Phorytocarpais fimetorum	Shenyang	123.72E,41.71N	Forest	9.87	2017-10-09
564	Predatory mite	Gaeolaelaps aculeifer	Shenyang	123.60E,41.72N	Farmland	10.78	2017-10-09
565	Predatory mite	Gaeolaelaps aculeifer	Shenyang	123.60E,41.72N	Farmland	8.78	2017-10-09
566	Predatory mite	Gaeolaelaps aculeifer	Shenyang	123.60E,41.72N	Farmland	8.65	2017-10-09
567	Predatory mite	Gaeolaelaps aculeifer	Shenyang	123.60E,41.72N	Farmland	9.45	2017-10-09
568	Predatory mite	Gaeolaelaps aculeifer	Shenyang	123.60E,41.72N	Farmland	9.67	2017-10-09
569	Predatory mite	Gaeolaelaps aculeifer	Kunming	102.91E,24.96N	Forest	10.23	2017-11-05
570	Predatory mite	Gaeolaelaps aculeifer	Kunming	102.91E,24.96N	Forest	9.67	2017-11-05
571	Predatory mite	Gaeolaelaps aculeifer	Kunming	102.91E,24.96N	Forest	8.45	2017-11-05
572	Predatory mite	Gaeolaelaps aculeifer	Kunming	102.91E,24.96N	Forest	4.23	2017-11-05
573	Predatory mite	Gaeolaelaps aculeifer	Kunming	102.91E,24.96N	Forest	4.53	2017-11-05
574	Predatory mite	Pergamasus sp.	Kunming	102.91E,24.96N	Forest	4.04	2017-11-05
575	Predatory mite	Pergamasus sp.	Kunming	102.91E,24.96N	Forest	5.12	2017-11-05
576	Predatory mite	Pergamasus sp.	Kunming	102.91E,24.96N	Forest	8.67	2017-11-05
577	Predatory mite	Pergamasus sp.	Kunming	102.91E,24.96N	Forest	8.97	2017-11-05
578	Predatory mite	Pergamasus sp.	Kunming	102.91E,24.96N	Forest	6.45	2017-11-05
579	Predatory mite	Poecilochirus sp.	Kunming	102.91E,24.96N	Forest	6.01	2017-11-05
580	Predatory mite	Poecilochirus sp.	Kunming	102.91E,24.96N	Forest	10.21	2017-11-05
581	Predatory mite	Poecilochirus sp.	Kunming	102.91E,24.96N	Forest	9.67	2017-11-05
582	Predatory mite	Poecilochirus sp.	Kunming	102.91E,24.96N	Forest	9.02	2017-11-05
583	Predatory mite	Poecilochirus sp.	Kunming	102.91E,24.96N	Forest	8.56	2017-11-05
584	Predatory mite	Gaeolaelaps aculeifer	Kunming	102.95E,24.98N	Farmland	8.27	2017-11-05
585	Predatory mite	Gaeolaelaps aculeifer	Kunming	102.95E,24.98N	Farmland	12.32	2017-11-05
586	Predatory mite	Gaeolaelaps aculeifer	Kunming	102.95E,24.98N	Farmland	8.56	2017-11-05
587	Predatory mite	Gaeolaelaps aculeifer	Kunming	102.95E,24.98N	Farmland	9.43	2017-11-05
588	Predatory mite	Gaeolaelaps aculeifer	Kunming	102.95E,24.98N	Farmland	13.21	2017-11-05
589	Predatory mite	Pergamasus sp.	Kunming	102.95E,24.98N	Farmland	4.67	2017-11-05
590	Predatory mite	Pergamasus sp.	Kunming	102.95E,24.98N	Farmland	5.23	2017-11-05
591	Predatory mite	Pergamasus sp.	Kunming	102.95E,24.98N	Farmland	8.45	2017-11-05
592	Predatory mite	Pergamasus sp.	Kunming	102.95E,24.98N	Farmland	7.56	2017-11-05
593	Predatory mite	Pergamasus sp.	Kunming	102.95E,24.98N	Farmland	4.65	2017-11-05
594	Predatory mite	Gaeolaelaps aculeifer	Xiamen	117.96E,24.64N	Forest	14.21	2017-11-08
595	Predatory mite	Gaeolaelaps aculeifer	Xiamen	117.96E,24.64N	Forest	6.12	2017-11-08
596	Predatory mite	Gaeolaelaps aculeifer	Xiamen	117.96E,24.64N	Forest	3.23	2017-11-08
597	Predatory mite	Gaeolaelaps aculeifer	Xiamen	117.96E,24.64N	Forest	1.67	2017-11-08
598	Predatory mite	Gaeolaelaps aculeifer	Xiamen	117.96E,24.64N	Forest	15.21	2017-11-08
599	Predatory mite	Podocinum sp.	Xiamen	117.96E,24.64N	Forest	14.67	2017-11-08
600	Predatory mite	Podocinum sp.	Xiamen	117.96E,24.64N	Forest	12.21	2017-11-08
601	Predatory mite	Podocinum sp.	Xiamen	117.96E,24.64N	Forest	13.67	2017-11-08
602	Predatory mite	Podocinum sp.	Xiamen	117.96E,24.64N	Forest	7.6	2017-11-08
603	Predatory mite	Podocinum sp.	Xiamen	117.96E,24.64N	Forest	6.9	2017-11-08
604	Predatory mite	Gaeolaelaps aculeifer	Xiamen	118.01E,24.66N	Farmland	9.7	2017-11-08
605	Predatory mite	Gaeolaelaps aculeifer	Xiamen	118.01E,24.66N	Farmland	6.87	2017-11-08
606	Predatory mite	Gaeolaelaps aculeifer	Xiamen	118.01E,24.66N	Farmland	6.79	2017-11-08
607	Predatory mite	Gaeolaelaps aculeifer	Xiamen	118.01E,24.66N	Farmland	7.21	2017-11-08
608	Predatory mite	Gaeolaelaps aculeifer	Xiamen	118.01E,24.66N	Farmland	5.87	2017-11-08
609	Oribatid mite	Heminothrus yamasakii	Kunming	102.91E,24.96N	Forest	8.17	2017-11-05
610	Oribatid mite	Heminothrus yamasakii	Kunming	102.91E,24.96N	Forest	10.21	2017-11-05
611	Oribatid mite	Heminothrus yamasakii	Kunming	102.91E,24.96N	Forest	8.56	2017-11-05
612	Oribatid mite	Heminothrus yamasakii	Kunming	102.91E,24.96N	Forest	9.12	2017-11-05
613	Oribatid mite	Heminothrus yamasakii	Kunming	102.91E,24.96N	Forest	7.67	2017-11-05
614	Oribatid mite	Eohypochthonius crassiseliger	Kunming	102.91E,24.96N	Forest	2.13	2017-11-05
615	Oribatid mite	Eohypochthonius crassiseliger	Kunming	102.91E,24.96N	Forest	4.32	2017-11-05
616	Oribatid mite	Eohypochthonius crassiseliger	Kunming	102.91E,24.96N	Forest	11.23	2017-11-05
617	Oribatid mite	Eohypochthonius crassiseliger	Kunming	102.91E,24.96N	Forest	7.65	2017-11-05
618	Oribatid mite	Eohypochthonius crassiseliger	Kunming	102.91E,24.96N	Forest	6.45	2017-11-05
619	Oribatid mite	Atropacarus striculus	Xiamen	117.96E,24.64N	Forest	12.32	2017-11-08
620	Oribatid mite	Atropacarus striculus	Xiamen	117.96E,24.64N	Forest	13.21	2017-11-08
621	Oribatid mite	Atropacarus striculus	Xiamen	117.96E,24.64N	Forest	9.32	2017-11-08
622	Oribatid mite	Atropacarus striculus	Xiamen	117.96E,24.64N	Forest	7.56	2017-11-08
623	Oribatid mite	Atropacarus striculus	Xiamen	117.96E,24.64N	Forest	7.21	2017-11-08
624	Oribatid mite	Hemileius microclava	Xiamen	118.01E,24.66N	Farmland	6.87	2017-11-08
625	Oribatid mite	Hemileius microclava	Xiamen	118.01E,24.66N	Farmland	7.32	2017-11-08
626	Oribatid mite	Hemileius microclava	Xiamen	118.01E,24.66N	Farmland	7.56	2017-11-08
627	Oribatid mite	Hemileius microclava	Xiamen	118.01E,24.66N	Farmland	7.87	2017-11-08
628	Oribatid mite	Hemileius microclava	Xiamen	118.01E,24.66N	Farmland	6.78	2017-11-08
629	Earthworm	Amynthas gracilis	Kaifeng	114.36E,34.86N	Farmland	14.21	2017-10-15
630	Earthworm	Amynthas gracilis	Kaifeng	114.36E,34.86N	Farmland	15.65	2017-10-15
631	Earthworm	Amynthas gracilis	Kaifeng	114.36E,34.86N	Farmland	16.78	2017-10-15
632	Earthworm	Amynthas gracilis	Kaifeng	114.36E,34.86N	Farmland	15.76	2017-10-15
633	Earthworm	Amynthas gracilis	Kaifeng	114.36E,34.86N	Farmland	14.56	2017-10-15
634	Earthworm	Amynthas gracilis	Kaifeng	114.38E,34.82N	Forest	4.32	2017-10-15
635	Earthworm	Amynthas gracilis	Kaifeng	114.38E,34.82N	Forest	7.32	2017-10-15
636	Earthworm	Amynthas gracilis	Kaifeng	114.38E,34.82N	Forest	8.56	2017-10-15
637	Earthworm	Amynthas gracilis	Kaifeng	114.38E,34.82N	Forest	5.32	2017-10-15
638	Earthworm	Amynthas gracilis	Kaifeng	114.38E,34.82N	Forest	9.23	2017-10-15
639	Earthworm	Drawida sp.	Changsha	112.64E,28.17N	Farmland	8.12	2017-10-29
640	Earthworm	Drawida sp.	Changsha	112.64E,28.17N	Farmland	5.32	2017-10-29
641	Earthworm	Drawida sp.	Changsha	112.64E,28.17N	Farmland	9.78	2017-10-29
642	Earthworm	Drawida sp.	Changsha	112.64E,28.17N	Farmland	8.89	2017-10-29
643	Earthworm	Drawida sp.	Changsha	112.64E,28.17N	Farmland	9.56	2017-10-29
644	Earthworm	Drawida sp.	Changsha	112.63E,28.13N	Forest	8.23	2017-10-29
645	Earthworm	Drawida sp.	Changsha	112.63E,28.13N	Forest	9.67	2017-10-29
646	Earthworm	Drawida sp.	Changsha	112.63E,28.13N	Forest	8.67	2017-10-29
647	Earthworm	Drawida sp.	Changsha	112.63E,28.13N	Forest	8.32	2017-10-29
648	Earthworm	Drawida sp.	Changsha	112.63E,28.13N	Forest	9.12	2017-10-29
649	Earthworm	Amynthas morrisi	Ningbo	121.53E,29.80N	Farmland	11.78	2017-10-24
650	Earthworm	Amynthas morrisi	Ningbo	121.53E,29.80N	Farmland	13.74	2017-10-24
651	Earthworm	Amynthas morrisi	Ningbo	121.53E,29.80N	Farmland	14.21	2017-10-24
652	Earthworm	Amynthas morrisi	Ningbo	121.53E,29.80N	Farmland	12.78	2017-10-24
653	Earthworm	Amynthas morrisi	Ningbo	121.53E,29.80N	Farmland	15.32	2017-10-24
654	Earthworm	Amynthas morrisi	Ningbo	121.52E,29.67N	Forest	8.23	2017-10-24
655	Earthworm	Amynthas morrisi	Ningbo	121.52E,29.67N	Forest	14.21	2017-10-24
656	Earthworm	Amynthas morrisi	Ningbo	121.52E,29.67N	Forest	12.34	2017-10-24
657	Earthworm	Amynthas morrisi	Ningbo	121.52E,29.67N	Forest	13.23	2017-10-24
658	Earthworm	Amynthas morrisi	Ningbo	121.52E,29.67N	Forest	7.86	2017-10-24
659	Earthworm	Amynthas aspergillus	Kunming	102.95E,24.98N	Farmland	4.32	2017-11-05
660	Earthworm	Amynthas aspergillus	Kunming	102.95E,24.98N	Farmland	3.67	2017-11-05
661	Earthworm	Amynthas aspergillus	Kunming	102.95E,24.98N	Farmland	1.21	2017-11-05
662	Earthworm	Amynthas aspergillus	Kunming	102.95E,24.98N	Farmland	9.56	2017-11-05
663	Earthworm	Amynthas aspergillus	Kunming	102.95E,24.98N	Farmland	5.21	2017-11-05
664	Earthworm	Amynthas aspergillus	Kunming	102.91E,24.96N	Forest	8.56	2017-11-05
665	Earthworm	Amynthas aspergillus	Kunming	102.91E,24.96N	Forest	9.54	2017-11-05
666	Earthworm	Amynthas aspergillus	Kunming	102.91E,24.96N	Forest	10.21	2017-11-05
667	Earthworm	Amynthas aspergillus	Kunming	102.91E,24.96N	Forest	10.45	2017-11-05
668	Earthworm	Amynthas aspergillus	Kunming	102.91E,24.96N	Forest	11.21	2017-11-05
669	Earthworm	Metaphire sp.	Xiamen	118.01E,24.66N	Farmland	13.21	2017-11-08
670	Earthworm	Metaphire sp.	Xiamen	118.01E,24.66N	Farmland	14.23	2017-11-08
671	Earthworm	Metaphire sp.	Xiamen	118.01E,24.66N	Farmland	13.21	2017-11-08
672	Earthworm	Metaphire sp.	Xiamen	118.01E,24.66N	Farmland	15.21	2017-11-08
673	Earthworm	Metaphire sp.	Xiamen	118.01E,24.66N	Farmland	7.23	2017-11-08
674	Earthworm	Metaphire sp.	Xiamen	117.96E,24.64N	Forest	8.67	2017-11-08
675	Earthworm	Metaphire sp.	Xiamen	117.96E,24.64N	Forest	7.12	2017-11-08
676	Earthworm	Metaphire sp.	Xiamen	117.96E,24.64N	Forest	5.32	2017-11-08
677	Earthworm	Metaphire sp.	Xiamen	117.96E,24.64N	Forest	4.45	2017-11-08
678	Earthworm	Metaphire sp.	Xiamen	117.96E,24.64N	Forest	5.21	2017-11-08
